# Supplementary material for: Quantitative analyses reveal extracellular dynamics of Wnt ligands in Xenopus embryos
Source: eLife. 2021 Apr 27;10:e55108. doi: 10.7554/eLife.55108 (PMC8139832; doi:10.7554/eLife.55108)
Supplement: Source code 2. [file elife-55108-code2.zip]

Archive with 1 entries (1 files):
- SourceCodeFile2.c
