# Supplementary material for: Quantitative analyses reveal extracellular dynamics of Wnt ligands in Xenopus embryos
Source: eLife. 2021 Apr 27;10:e55108. doi: 10.7554/eLife.55108 (PMC8139832; doi:10.7554/eLife.55108)
Supplement: Source code 7. — All source code files are written in C. An executable file ‘a.out’ will be generated by compilation. By executing ‘a.out’, amounts of u (free) and v (bound) at each position in the field is recorded in a data file ‘dists_uv.dat’. [file elife-55108-code7.zip]

Archive with 1 entries (1 files):
- SourceCodeFile7.c
